# Supplementary material for: Postprocedural Contrast-Associated Acute Kidney Injury and Prognosis of Patients Undergoing Recanalization of Chronic Total Occlusions
Source: J Clin Med. 2024 Dec 16;13(24):7676. doi: 10.3390/jcm13247676 (PMC11677092; doi:10.3390/jcm13247676)
Supplement: Supplementary file 1 [file jcm-13-07676-s001.zip]

Archive with 1 entries (1 files):
- jcm-3348743-supplementary.pdf
